# Supplementary material for: Peroxisome Proliferator FpPEX11 Is Involved in the Development and Pathogenicity in Fusarium pseudograminearum
Source: Int J Mol Sci. 2022 Oct 12;23(20):12184. doi: 10.3390/ijms232012184 (PMC9603656; doi:10.3390/ijms232012184)
Supplement: Supplementary file 1 [file ijms-23-12184-s001.zip]

Archive with 1 entries (1 files):
- ijms-1933254-supplementary.pdf
